# Supplementary material for: Draft genome sequence data of Lysinibacillus fusiformis strain GM, isolated from potato phyllosphere as a potential probiotic
Source: Data Brief. 2018 Nov 24;21:2504–9. doi: 10.1016/j.dib.2018.11.107 (PMC6288392; doi:10.1016/j.dib.2018.11.107)
Supplement: Supplementary file 2 — Supplementary material [file mmc2.xlsx]

## Sheet: Лист1
	GenBank accession number of 16S rRNA genes	Genbank accession number of sequenced genome
Bacillus fusiformis SW-B9	AY907676.1	NZ_JRBA00000000.1
Lysinibacillus fusiformis Lr11/1	KJ722467.1	-
Lysinibacillus fusiformis WH22	FJ418643.1	-
Lysinibacillus fusiformis H1k	-	NZ_AYMK00000000.1
Lysinibacillus fusiformis GM	-	NZ_NTMQ00000000.1
Lysinibacillus fusiformis ZB2	JF742762.1	NZ_AMQZ00000000.1
Lysinibacillus fusiformis ZC1	-	NZ_ADJR00000000.1
Bacillus sphaericus 2362	DQ286298.1	NZ_CP015224.1
Lysinibacillus macroides DSM 54	-	NZ_LGCI00000000.1
Lysinibacillus manganicus DSM 26584	JX993821.1	NZ_JPVN00000000.1
Lysinibacillus sinduriensis BLB-1	FJ169465.1	NZ_JPVO00000000.1
Lysinibacillus varians GY32	JN860068.1	NZ_CP006837.1
Lysinibacillus xylanilyticus DSM 23493	-	NZ_LFXJ00000000.1
Lysinibacillus contaminans DSM 25560	-	NZ_LGRV00000000.1
Bacillus pumilus SAFR-032	AY167879.1	NC_009848.4
Bacillus subtilis subsp. subtilis str. 168	-	CP010052.1
